# Supplementary material for: Global Patterns of Diversity and Selection in Human Tyrosinase Gene
Source: PLoS One. 2013 Sep 11;8(9):e74307. doi: 10.1371/journal.pone.0074307 (PMC3770694; doi:10.1371/journal.pone.0074307)
Supplement: Table S2 — Detailed information of TYR regions sequenced in the course of the current study. Genomic positions are given according to hg19, GRCh37 human reference sequence. (XLSX) [file pone.0074307.s007.xlsx]

## Sheet: Table S2
5' end position	3' end position	length, bp	region
88898215	88912013	13799	5' flanking, exon 1, intron 1
88912848	88913902	1055	intron 1
88916782	88918157	1376	intron 1
88919702	88920043	342	intron 1
88921423	88921624	202	intron 1
88924298	88924619	322	intron 1, exon 2, intron 2
88928598	88928837	240	intron 2
88929982	88930668	687	intron 2
88931406	88931599	194	intron 2
88932708	88933397	690	intron 2
88942181	88943491	1311	intron 2
88949930	88951310	1381	intron 2
88954561	88955290	730	intron 2
88956932	88957377	446	intron 2
88960964	88961216	253	intron 2, exon 3, intron 3
89017783	89018320	538	intron 3, exon 4, intron 4
89028238	89028976	739	intron 4, exon 5, 3' flanking
