# Supplementary material for: Global Patterns of Diversity and Selection in Human Tyrosinase Gene
Source: PLoS One. 2013 Sep 11;8(9):e74307. doi: 10.1371/journal.pone.0074307 (PMC3770694; doi:10.1371/journal.pone.0074307)
Supplement: Table S3 — Additional markers genotyped for the ARG reconstruction. Haplogroup defining motifs from the Illumina genotyping array are shown. Additional markers were typed only among samples belonging to the particular haplogroup. (XLSX) [file pone.0074307.s008.xlsx]

## Sheet: Table S3
SNP allele / haplogroup	rs10830236	rs949538	rs1042602	rs621313	rs7129973	rs7117190	rs1939258	rs1432447	rs11018528	rs7929991	rs12421402	rs17191474	rs16913039	rs11018541	rs3793975	additional genotyped marker
B*	C	G	C	T	A	G	C	T	A	C	A	G	T	G	C
C*	T	G	C	C	G	G	C	T	G	C	A	G	T	A	C	rs12791412, rs11018527, rs72963135
B1	C	G	A	T	A	G	C	T	A	C	A	G	T	G	C
D	C	A	C	C	A	G	C	C	A	C	A	G	T	G	C
A1*	C	G	C	C	G	T	T	T	A	T	G	G	T	A	T	rs11827921, rs77124123
A1b	C	G	C	C	G	T	T	T	A	T	G	A	T	A	T
A2	T	G	C	C	G	T	T	T	A	T	G	G	T	A	T
A3*	C	A	C	C	G	T	T	T	A	T	G	G	T	A	T	rs113196351, rs79692460
A1*	C	G	C	C	G	T	T	T	A	T	G	G	T	A	T	rs11827921, rs77124123
BCDE*	C	A	C	C	G	G	C	T	A	C	A	G	T	A	C	rs75343055
B*	T	G	C	T	A	G	C	T	A	C	A	G	T	G	C
A3*	C	A	C	C	G	T	T	T	A	T	G	G	T	A	T	rs113196351, rs79692460
