# Supplementary material for: Global Patterns of Diversity and Selection in Human Tyrosinase Gene
Source: PLoS One. 2013 Sep 11;8(9):e74307. doi: 10.1371/journal.pone.0074307 (PMC3770694; doi:10.1371/journal.pone.0074307)
Supplement: Table S5 — Within population differentiation FST values estimated by AMOVA analysis. Negative FST values suggest that the true FST measures are probably not significantly different from 0 and indicate a limited role of the TYR gene in the genetic differentiation within studied (sub-) continental groups. (XLSX) [file pone.0074307.s010.xlsx]

## Sheet: Table S5
(sub-)Continental group	Number of sub-groups	Sub-groups	FST	p-value
Africa	9	Biaka, Mbuti, Mandenka, Bantu_N, San, Bantu_SW, Bantu_SE, Mozabite, Yoruba	0.08269	0,03±0,00
America	2	Mexico, Brazil	-0.28649	1,00±0,00
East Asia	4	China, Siberia, Japan, Cambodia	-0.06087	0,78±0,01
Europe	6	Russia, Israel, France, Italy, Orkney Island, Estonia	-0.02299	0,58±0,02
South Asia	5	Pakistan, India_N, India_S, India_W, India_E	-0.09691	0,89±0,01
Oceania	2	Papua, NAN Melanesia	-0.08609	0,51±0,01
