# Supplementary material for: Global Patterns of Diversity and Selection in Human Tyrosinase Gene
Source: PLoS One. 2013 Sep 11;8(9):e74307. doi: 10.1371/journal.pone.0074307 (PMC3770694; doi:10.1371/journal.pone.0074307)
Supplement: Table S6 — Frequency and 95% confidence intervals of 18 haplogroups detected from the Illumina genotyping dataset. Haplogroup frequencies and 95% confidence intervals within the studied (sub-) continental groups are shown. (XLSX) [file pone.0074307.s011.xlsx]

## Sheet: Table S6
	A1*			A1a			A1b			A1c			A2			A3*			A3a			A3b			B*			B1			B*			C*			C1			C2*			C2a			D			E
	mean	95% CI		mean	95% CI		mean	95% CI		mean	95% CI		mean	95% CI		mean	95% CI		mean	95% CI		mean	95% CI		mean	95% CI		mean	95% CI		mean	95% CI		mean	95% CI		mean	95% CI		mean	95% CI		mean	95% CI		mean	95% CI		mean
North Africa	0	0.000460218	0.0648708	0.0185185	0.00443455	0.097191	0.0185185	0.00443455	0.097191	0.0555556	0.0201705	0.151235	0	0.000460218	0.0648708	0	0.000460218	0.0648708	0	0.000460218	0.0648708	0.0185185	0.00443455	0.097191	0	0.000460218	0.0648708	0.462963	0.336534	0.594455	0.0185185	0.00443455	0.097191	0	0.000460218	0.0648708	0.037037	0.011393	0.125264	0.0185185	0.00443455	0.097191	0.351852	0.238138	0.485815	0	0.000460218	0.0648708	0
sub-Saharan Africa	0.0952381	0.0556394	0.159235	0.103175	0.0615933	0.168681	0	0.000199333	0.0286285	0.111111	0.0676349	0.178038	0.047619	0.0224448	0.0999945	0.0873016	0.0497821	0.149692	0.0634921	0.0329148	0.120348	0.047619	0.0224448	0.0999945	0	0.000199333	0.0286285	0.031746	0.012905	0.0786791	0.047619	0.0224448	0.0999945	0.00793651	0.00191288	0.0430897	0.111111	0.0676349	0.178038	0.0238095	0.008647	0.0674816	0	0.000199333	0.0286285	0.0634921	0.0329148	0.120348	0.119048
Europe	0.00185185	0.000448021	0.0102554	0.00925926	0.00408062	0.0214354	0.0722222	0.0533442	0.0972325	0.0148148	0.00763447	0.0289284	0.037037	0.0241861	0.0565192	0	4.67971e-05	0.00679544	0	4.67971e-05	0.00679544	0.0148148	0.00763447	0.0289284	0.00740741	0.00300752	0.0188219	0.361111	0.321713	0.402502	0.144444	0.117346	0.176642	0.00185185	0.000448021	0.0102554	0.00185185	0.000448021	0.0102554	0.0296296	0.0184096	0.0475842	0.233333	0.199642	0.27085	0.0666667	0.0486079	0.0909369	0.0037037
South Asia	0.00873362	0.00354621	0.0221615	0.0218341	0.0120226	0.0397003	0.0633188	0.0445287	0.0894804	0.00218341	0.000528125	0.0120784	0.0436681	0.0285407	0.0664948	0.00873362	0.00354621	0.0221615	0	5.51571e-05	0.00800457	0.0152838	0.00755396	0.0311684	0.0152838	0.00755396	0.0311684	0.200873	0.16677	0.24003	0.351528	0.309204	0.396361	0.00218341	0.000528125	0.0120784	0.00218341	0.000528125	0.0120784	0.0480349	0.0320264	0.0716702	0.0742358	0.053685	0.101975	0.141921	0.112985	0.176907	0
East Asia	0.00460829	0.0014245	0.016509	0.0599078	0.0412986	0.0863532	0.00460829	0.0014245	0.016509	0	5.82002e-05	0.00844433	0.0253456	0.0143337	0.0447949	0.00460829	0.0014245	0.016509	0	5.82002e-05	0.00844433	0.0184332	0.00950323	0.0359144	0.0276498	0.0160065	0.0476914	0.0230415	0.0126894	0.0418694	0.541475	0.494409	0.587801	0.00230415	0.000557289	0.0127413	0	5.82002e-05	0.00844433	0.168203	0.136002	0.206316	0.00691244	0.00251096	0.0200214	0.112903	0.0865266	0.146177	0
Oceania	0	0.000401789	0.0568724	0.274194	0.178929	0.396515	0	0.000401789	0.0568724	0	0.000401789	0.0568724	0.193548	0.114702	0.309088	0	0.000401789	0.0568724	0	0.000401789	0.0568724	0.112903	0.0564513	0.215624	0.0483871	0.0175688	0.132918	0	0.000401789	0.0568724	0.33871	0.233371	0.463381	0	0.000401789	0.0568724	0	0.000401789	0.0568724	0	0.000401789	0.0568724	0	0.000401789	0.0568724	0.0322581	0.00992995	0.110019	0
America	0	0.000119982	0.0173309	0.0380952	0.0196868	0.0733376	0	0.000119982	0.0173309	0	0.000119982	0.0173309	0	0.000119982	0.0173309	0	0.000119982	0.0173309	0	0.000119982	0.0173309	0.0285714	0.0134403	0.0608627	0	0.000119982	0.0173309	0.00952381	0.00294175	0.0338189	0.438095	0.372655	0.505799	0.0047619	0.00114998	0.0261216	0	0.000119982	0.0173309	0.27619	0.220181	0.340384	0	0.000119982	0.0173309	0.204762	0.155797	0.264521	0
[truncated: 5 more columns]
